# Supplementary material for: Assessment of knowledge, attitude and practice of post exposure prophylaxis for HIV among nurses at Jigme Dorji Wanghuck National Referral Hospital, Bhutan
Source: PLoS One. 2020 Aug 28;15(8):e0238069. doi: 10.1371/journal.pone.0238069 (PMC7454947; doi:10.1371/journal.pone.0238069)
Supplement: S1 Dataset — (XLSX) [file pone.0238069.s002.xlsx]

## Sheet: Sheet1
sex	age	qualification	years of experience	work place	k1	k2	k3	k4	k5	k6	k7	k8	k9	k10	k11	a1	a2	a3	a4	a5	a6	a7	p1	p2	p3	p4	p5	p6	p7	p8	p9
2	29	2	3	1	1	3	2	1	2	1	3	2	3	7	2	1	1	1	2	1	1	1	2
2	30	3	7	1	2		2	4	3	2	2	1	3	7	2	1	1	1	1	1	1	1	2
2	26	3	2	1	2		2	4	3	2	1	1	1	7	2	1	1	1	1	1	1	1	2
1	26	2	1	1	2		2	4	3	2	2	3	3	7	2	1	1	1	1	1	1	2	2
1	36	3	16	1	2		2	4	3	2	1	3	4	7	2	2	2	1	1	2	1	1	1	3	3	3	2		2		5
2	32	3	9	1	1	6	2	4	3	1	2	3	3	7	1	1	1	1	1	1	1	1	2
2	33	3	13	1	2		2	4	3	2	2	3	5	7	2	1	1	1	1	1	1	1	2
2	39	3	17	1	2		2	4	3	2	1	3	1	7	2	1	1	1	1	1	1	1	1	1	1	3	2		2		2
1	42	3	22	1	2		2	4	3	2	1	1	3	7	2	2	1	1	1	1	1	1	1	3	1	3	2		2		2
2	33	3	9	1	2		2	4	3	2	1	1	4	7	2	1	1	1	1	1	2	1	1	3	4	1	2		2		2
1	29	3	4	1	2		2	4	3	2	2	3	4	7	2	1	1	1	1	1	1	1	2
2	25	2	1	1	1	1	2	4	1	2	3	2	5	7	1	1	1	1	1	2	1	2	2
2	25	3	4	1	1	2	2	4	1	2	2	1	3	7	2	1	1	1	1	2	1	1	2
2	34	3	10	1	2		2	4	3	2	2	3	1	7	2	1	1	1	1	1	1	1	2
2	32	3	6	1	2		2	4	3	2	1	3	1	7	2	1	2	1	1	1	1	1	2
2	25	3	5	1	1	4	2	4	3	1	1	3	4	7	2	2	1	1	1	1	1	1	1	1	1	1	1	1	2		2
1	26	2	1	1	2		2	4	3	2	2	1	4	7	2	1	2	1	1	1	1	1	2
1	28	3	5	1	1	2	2	1	2	1	3	3	4	7	2	1	1	1	1	1	1	1	2
1	30	2	4	1	1	1	2	4	1	1	3	3	3	7	2	1	1	1	1	1	1	1	1	1	1	2	1	2	2		5
2	26	2	1	1	1	1	2	1	2	2	2	2	2	7	2	1	1	1	1	2	2	1	2
1	34	1	8	1	2		2	4	3	2	1	1	3	7	2	2	1	1	1	1	2	1	1	3	4	1	2		2		2
2	24	2	2	1	1	1	2	4	2	1	1	1	1	7	2	1	1	1	1	1	1	1	1	3	2	1	2		2		2
2	33	3	10	1	2		2	4	3	2	1	1	3	7	2	1	1	1	1	1	2	1	1	3	2	1	2		2		2
2	28	2	1	1	1	1	2	1	1	2	2	3	2	3	2	1	1	1	1	1	1	1	2
2	31	2	4	1	1	1	2	4	2	2	2	2	2	3	2	1	1	1	1	2	2	1	1	3	1	1	1	2	2		5
2	37	2	16	1	1	2	2	4	3	2	2	3	2	7	1	2	1	1	1	1	1	1	2
1	23	3	1	1	1	6	2	1	3	2	2	3	2	7	1	1	1	1	2	1	1	1	1	2	3	1	1	1	2		1
2	26	3	4	1	1	2	2	4	2	1	1	3	2	7	2	1	1	1	1	1	1	1	2
1	27	2	1	1	2		2	4	3	2	1	3	1	7	2	1	1	1	1	1	1	1	2
2	25	2	1	1	2		2	4	3	2	1	1	4	7	2	1	1	1	1	1	1	1	2
2	41	2	19	1	1	3	2	1	2	2	3	2	3	4	2	1	1	1	1	1	2	1	1	3	4	3	2		2		2
2	39	2	17	1	1	3	2	4	1	1	2	3	3	6	2	1	1	1	1	1	1	1	1	2	2	4	1	2	2		1
1	27	2	1	1	2		2	4	3	2	2	3	3	7	2	1	1	1	1	1	1	1	2
1	27	3	1	1	2		2	4	3	2	2	3	5	7	2	1	1	1	1	2	1	2	1	2	4	1	2		2		4
1	24	3	1	1	2		2	4	3	2	1	3	3	7	2	1	1	1	1	1	1	1	1	2	3	1	2		2		4
1	27	3	1	1	2		2	4	3	2	2	3	4	7	2	1	1	1	1	1	1	1	2
2	27	3	4	1	2		2	4	3	2	1	3	4	7	2	1	1	1	1	1	1	2	2
1	26	2	1	1	1	1	2	1	3	1	1	1	4	7	2	1	1	1	1	1	1	1	2
2	26	3	1	1	1	2	2	1	1	1	2	3	3	7	2	1	1	1	1	1	1	1	2
2	26	2	2	1	2		2	4	3	2	2	3	5	7	2	1	1	1	1	2	2	1	2
2	24	2	1	3	1	4	2	4	2	2	2	3	2	7	2	1	1	1	1	1	1	1	2
2	24	2	1	3	1	1	2	1	3	1	3	3	2	4	1	1	2	2	1	2	2	2	2
2	24	2	1	3	2		2	4	3	2	1	3	4	7	2	1	1	1	1	1	1	2	2
2	29	3	3	3	1	6	2	4	2	2	1	1	3	7	2	1	1	1	1	1	2	1	2
1	26	3	1	3	2		2	4	3	2	1	1	3	7	2	1	1	1	1	1	1	2	1	3	4	1	1	2	2		1
2	26	3	3	3	2		2	4	3	2	2	3	3	7	2	1	1	1	1	1	2	1	2
2	29	3	3	3	2		2	4	3	2	2	1	4	7	2	2	1	1	1	1	2	1	2
2	28	3	5	3	2		2	4	3	2	2	3	3	7	2	1	1	1	2	2	1	2	1	3	2	1	1	1	2		5
2	25	2	1	3	1	1	2	4	3	1	2	3	2	7	2	2	2	2	1	2	1	2	2
1	27	3	1	3	2		2	4	3	2	1	3	3	7	2	1	1	1	1	2	1	1	2
1	27	3	1	3	1	3	2	4	1	1	2	3	3	7	2	1	1	2	1	1	2	1	1	2	2	1	1	2	2		4
2	23	2	1	3	2		2	4	3	2	1	3	4	7	2	1	1	1	1	1	1	1	1	2	1	1	1	1	1	1	3
2	24	3	3	3	2		2	4	3	2	1	3	3	7	2	1	1	1	1	2	2	1	2
1	24	2	1	3	1	4	2	4	3	1	3	1	4	7	2	2	1	1	1	1	1	1	2
2	23	2	1	3	2		2	4	3	2	2	3	4	7	2	1	1	1	1	1	1	1	2
2	24	3	1	3	2		2	4	3	2	1	3	3	7	2	1	2	1	1	1	1	1	1	1	1	2	1	2	2		1
2	26	3	3	3	1	2	2	4	3	1	1	1	2	7	2	1	1	1	1	1	2	1	1	2	1	2	1	2	2		1
1	25	3	1	3	2		2	4	3	2	1	3	3	7	2	1	1	1	1	1	2	1	2
1	25	3	1	3	2		2	4	3	2	2	3	3	7	2	2	1	1	1	1	2	1	2
1	29	3	1	3	2		2	4	3	2	2	3	5	7	2	1	1	1	1	1	1	1	2
2	24	2	1	4	1	1	2	4	2	1	3	1	2	7	2	2	1	1	1	2	1	1	2
2	25	3	1	4	1	2	2	4	3	2	2	2	3	7	2	1	1	1	1	1	1	1	2
2	24	2	1	4	1	2	2	1	2	2	2	2	2	7	1	1	1	1	1	1	1	1	2
2	26	3	1	4	1	6	2	4	2	2	3	1	3	7	2	1	1	1	1	2	1	2	2
1	25	3	2	4	2		2	4	3	2	1	1	3	7	2	2	1	1	1	1	2	1	1	3	4	1	1	1	2		5
2	27	3	3	4	2		2	4	3	2	1	1	3	7	2	1	1	1	1	1	2	1	1	3	1	1	1	2	2		2
2	24	3	1	4	2		2	4	3	2	2	1	3	7	2	1	1	1	1	2	2	1	1	2	1	2	1	2	2		4
2	26	3	4	4	1	2	2	1	2	1	3	3	3	7	2	1	1	1	1	1	1	1	2
2	27	3	4	4	2		2	4	3	2	2	3	3	7	2	2	1	1	1	1	1	1	1	2	1	1	1	1	2		4
2	27	3	3	4	2		2	4	3	2	1	3	3	7	2	1	1	1	1	1	2	1	1	2	1	1	1	1	2		5
2	27	2	1	4	2		2	4	3	2	1	3	3	7	2	1	1	1	1	2	1	1	2
2	25	2	1	4	2		2	4	3	2	1	3	4	7	2	1	1	1	1	1	1	1	2
2	25	3	1	4	2		2	4	3	2	2	3	4	7	2	1	1	1	1	1	2	1	2
2	24	3	1	4	1	5	1	4	2	2	3	2	3	6	1	1	1	1	1	1	2	1	2
2	26	3	2	4	2		2	4	3	2	2	1	3	7	2	1	1	1	1	1	2	1	2
1	31	3	6	4	2		2	4	3	2	1	1	3	7	2	1	1	1	1	1	2	2	1	3	4	3	2		2		5
2	25	3	2	4	1	6	2	1	2	2	1	3	4	7	2	1	1	1	1	1	2	2	1	3	1	4	1	1	2		2
1	24	2	1	4	2		2	4	3	2	2	3	3	7	2	1	1	1	1	1	1	2	1	2	2	2	1	1	2		1
2	25	2	1	4	1	2	2	4	2	1	2	3	2	7	2	1	1	1	1	1	2	1	2
2	27	3	5	4	2		2	4	3	2	2	3	3	7	2	1	1	1	1	1	2	1	1	3	4	1	1	2	2		5
2	25	3	3	4	1	6	2	1	1	2	3	3	2	7	2	1	1	1	1	2	1	1	2
2	25	3	2	4	1	3	2	4	3	1	1	3	3	7	2	1	1	1	1	1	2	1	1	2	1	1	1	2	2		4
1	26	2	1	4	2		2	4	3	2	1	3	3	7	2	1	1	1	1	1	1	2	2
2	25	3	1	4	1	1	2	4	1	1	3	3	2	7	2	1	1	1	1	2	1	1	2
2	28	3	5	4	1	2	2	1	3	1	2	1	3	7	2	1	1	1	1	1	1	1	2
2	24	3	1	4	1	1	2	4	3	1	3	1	3	7	2	1	1	1	2	1	1	1	2
1	25	2	1	4	1	1	2	4	2	1	3	1	2	4	2	1	2	2	1	2	2	2	1	1	1	3	2		2		5
1	24	2	1	4	1	1	2	1	1	2	3	2	2	5	1	1	1	1	1	1	1	1	2
2	25	3	2	4	1	6	2	4	2	2	3	2	2	7	2	1	1	1	1	1	1	1	2
1	31	3	8	4	1	1	1	1	3	1	2	1	2	7	2	1	1	1	1	2	1	1	1	2	3	1	1	1	1	1	3
2	36	3	17	4	1	1	2	1	3	1	3	3	3	7	2	1	1	1	1	1	1	1	1	2	1	3	1		2		5
2	25	3	4	4	1	1	2	1	2	1	3	3	3	7	2	1	1	1	1	1	1	1	1	2	2	1	2		2		4
1	29	3	5	4	1	5	2	4	1	1	2	3	4	7	2	1	1	1	1	1	1	1	2
2	41	3	18	4	1	5	2	4	2	1	2	3	3	7	2	1	1	1	1	1	2	1	2
2	37	2	11	4	1	2	2	4	2	1	2	3	3	7	2	1	1	1	2	1	1	1	1	1	3	4	2		2		5
2	28	3	9	4	1	2	2	1	1	1	3	2	2	7	2	1	1	1	1	2	1	1	1	3	4	2	1	2	2		5
2	35	2	9	4	1	5	2	1	2	1	3	2	2	7	2	1	1	1	1	1	1	2	2
2	35	3	10	4	2		2	4	3	2	2	1	3	7	2	1	1	1	1	1	1	1	2
2	31	3	8	4	2		2	4	3	2	1	3	3	7	2	1	1	1	1	1	1	2	1	3	1	4	1	1	2		1
2	26	3	3	1	2		2	4	3	2	1	3	4	7	2	1	1	1	1	1	1	1	1	3	4	4	1	1	2		2
2	41	3	14	1	2		2	4	3	2	1	3	3	7	2	1	1	1	1	1	1	1	1	3	2	4	1	1	2		2
2	38	3	17	1	2		2	4	3	2	2	3	3	7	2	2	1	1	1	1	1	1	2
1	24	3	1	1	2		2	4	3	2	2	1	4	7	2	1	1	1	1	1	1	1	1	3	4	2	2		2		4
2	27	2	1	1	2		2	4	3	2	2	1	4	7	2	1	1	1	1	2	1	1	2
2	40	1	19	1	2		2	4	3	2	2	3	4	7	2	1	1	1	2	1	1	1	1	2	4	4	2		2		1
1	24	3	1	1	2		2	4	3	2	2	3	3	7	2	1	1	1	1	2	1	1	1	2	3	2	1	1	2		5
2	27	3	5	1	1	2	2	4	3	2	1	3	3	7	2	1	1	1	1	1	1	1	2
1	25	3	1	1	1	2	2	4	2	2	1	3	2	7	2	1	1	1	1	1	1	1	2
1	26	3	1	1	1	2	2	4	2	2	3	1	3	4	2	1	1	1	2	1	1	1	2
1	25	3	1	1	2		2	4	3	2	2	1	3	7	2	1	1	1	1	1	1	1	2
1	25	3	1	1	2		2	4	3	2	2	1	3	7	2	1	1	1	2	1	1	1	2
2	25	3	2	1	2		2	4	3	2	1	3	3	7	2	1	1	1	2	1	1	1	2
1	29	3	1	1	2		2	4	3	2	1	3	3	7	2	1	1	1	1	1	1	1	2
2	30	2	5	1	2		2	4	3	2	2	3	3	7	2	1	1	1	1	1	1	1	1	2	2	4	2		2		1
2	37	2	10	1	1	1	2	1	2	1	3	2	3	4	2	1	1	1	1	1	1	1	1	2	3	4	1	2	2		3
1	34	1	5	1	1	6	2	4	1	1	3	1	2	7	2	1	1	1	1	2	2	1	2
1	29	1	4	1	1	1	2	1	1	1	2	2	2	7	2	1	1	1	1	1	1	2	1	3	1	1	1	2	2		5
2	36	2	14	1	1	6	2	4	1	1	2	2	2	7	2	1	1	1	1	1	1	1	2
1	29	3	5	1	2		2	4	3	2	1	1	3	7	2	1	1	1	1	1	1	1	1	2	3	2	1	2	2		1
2	26	2	3	1	1	4	2	4	2	1	1	2	3	7	2	1	1	1	1	1	1	1	1	2	1	3	2		2		2
1	26	3	2	1	2		2	4	3	2	1	1	3	7	2	1	1	1	1	2	1	2	2
2	28	3	5	1	1	2	2	4	2	1	2	3	3	5	2	1	1	1	1	1	1	1	2
1	40	3	20	1	2		2	4	3	2	2	3	4	7	2	1	1	1	1	1	1	1	1	3	2	2	2		2		2
1	30	3	1	1	1	2	2	4	3	1	2	2	4	7	1	1	1	2	1	2	1	2	1	1	4	2	1	1	2		2
1	28	3	4	1	1	6	2	4	2	2	2	1	3	4	2	1	1	1	1	1	2	1	1	2	1	1	1	2	2		2
2	24	3	3	1	2		2	4	3	2	2	3	3	7	2	1	1	1	1	1	1	1	2
2	26	3	1	1	2		2	4	3	2	1	3	3	7	2	1	1	1	1	1	1	1	2
1	30	3	10	1	1	6	2	4	3	1	1	3	2	7	2	1	1	1	1	1	2	1	1	1	1	1	1	2	2		2
2	27	3	4	1	1	2	2	4	3	1	2	1	2	7	2	1	1	1	1	1	1	1	1	2	3	1	1	1	2		5
1	28	3	5	1	2		2	4	3	2	1	1	3	7	2	1	1	1	1	1	2	1	2
1	26	3	2	1	1	3	2	4	2	2	1	3	3	7	2	1	1	1	1	1	1	1	2
1	24	3	1	3	2		2	4	3	2	2	3	3	7	2	1	1	1	1	2	2	2	1	2	1	1	1	2	2		5
1	26	3	1	3	2		2	4	3	2	2	1	4	7	2	1	1	1	1	2	1	1	1	2	4	1	1	2	2		5
1	26	3	1	3	1	2	2	1	2	2	2	1	3	7	2	1	1	1	1	2	2	1	2
2	26	3	1	3	2		2	4	3	2	2	3	4	7	2	1	1	1	1	2	1	1	2
2	24	2	1	3	1	1	2	4	2	1	1	3	3	7	2	1	1	1	1	1	2	1	2
1	25	2	1	3	1	6	2	4	1	2	1	3	2	7	2	2	1	1	2	1	2	2	2
1	25	2	1	3	1	6	2	1	2	2	3	2	3	5	2	1	1	1	1	1	1	1	2
2	26	2	1	2	1	6	2	1	2	2	3	1	3	4	2	1	1	1	1	1	2	1	1	2	1	1	1	1	2		3
2	23	3	1	2	1	5	2	1	2	2	2	2	3	7	2	1	1	1	1	1	1	1	2
1	25	3	1	2	1	6	2	4	3	2	1	2	4	7	1	1	2	2	1	1	1	2	2
1	25	3	1	2	1	2	2	4	3	2	3	1	3	7	2	1	1	1	1	1	2	1	2
2	28	3	8	2	1	6	2	1	1	1	2	1	4	7	2	1	1	1	1	2	1	2	2
2	32	1	9	2	1	4	2	4	3	1	2	3	3	7	2	1	1	1	1	1	2	1	1	2	4	3	1	2	2		1
2	38	3	18	2	1	2	2	1	2	1	3	3	3	7	2	1	1	1	1	1	1	2	1	3	2	1	1	1	2		2
2	23	3	1	2	1	1	2	1	1	2	2	3	3	7	2	1	1	1	1	2	1	1	1	2	4	1	2		2		5
2	22	2	1	2	1	6	2	1	2	1	2	3	3	7	2	1	1	1	1	1	2	1	1	3	2	1	1	1	2		2
1	26	2	1	2	1	1	2	1	2	1	3	3	3	7	1	1	1	1	1	1	1	1	1	1	3	2	1	2	2		1
1	24	2	1	2	1	6	2	4	2	2	2	2	3	7	2	1	1	1	1	1	2	1	1	1	1	4	1	2	2		5
1	24	2	1	2	1	1	2	1	2	2	3	2	3	7	2	1	1	1	1	1	1	1	2
1	25	2	1	2	1	1	2	4	2	2	3	3	4	7	2	1	2	2	1	2	1	2	2
1	35	3	8	5	2		2	4	3	2	2	3	3	7	2	1	1	1	1	1	1	1	1	3	1	4	2		2		1
1	31	3	4	5	1	3	2	4	2	2	3	3	3	7	2	1	1	1	1	1	2	1	1	2	3	1	2		2		5
2	40	1	13	5	2		2	4	3	2	2	1	3	7	2	1	1	1	1	1	1	1	1	1	3	1	1	2	2		2
1	28	2	2	5	2		2	4	3	2	1	1	3	7	2	1	2	2	1	1	1	2	2
1	26	2	1	5	2		2	4	3	2	1	3	3	7	2	1	1	1	1	1	1	2	2
1	32	3	10	5	2		2	4	3	2	2	3	3	7	2	1	1	1	1	1	2	2	1	3	4	1	1	1	2		2
1	28	2	4	5	1	3	2	4	2	2	3	2	2	7	2	1	1	1	1	2	1	1	1	2	3	4	2	2	2		3
2	27	3	3	5	1	6	2	4	2	1	2	1	3	7	2	1	1	1	1	2	2	2	2
1	24	3	1	5	1	6	2	4	2	2	3	2	3	4	2	1	1	1	1	1	1	1	1	2	4	1	2		2		1
1	31	3	4	5	1	6	2	1	2	2	2	1	3	7	2	1	1	1	1	1	1	2	2
1	26	3	4	5	1	6	2	4	2	1	3	3	3	7	2	1	1	1	1	1	1	1	2
1	26	3	4	5	1	6	2	4	2	2	1	3	3	7	2	1	1	1	1	2	1	1	2
1	25	3	4	5	1	5	2	4	2	1	2	3	3	7	2	1	1	1	1	1	1	1	1	2	4	1	1	2	2		1
2	24	2	1	5	1	1	2	4	2	1	3	2	2	5	1	1	1	1	1	2	2	1	2
1	25	2	1	5	1	1	2	1	2	1	3	2	2	5	1	1	1	1	1	2	2	1	2
2	30	2	2	5	1	1	2	1	2	1	2	1	3	7	2	1	1	1	1	2	2	1	2
1	23	2	1	1	2		2	4	3	2	1	1	3	7	2	1	2	1	1	1	1	2	1	2	3	1	2		2		2
2	24	3	1	1	2		2	4	3	2	1	1	3	7	2	1	1	2	1	1	2	2	1	2	3	1	1	1	2		1
1	27	3	3	1	2		2	4	3	2	2	3	3	7	2	2	1	1	1	1	1	2	1	2	3	4	1	1	2		5
2	25	3	3	1	2		2	4	3	2	2	3	3	7	2	1	2	2	1	2	1	2	1	2	3	1	2		2		1
1	24	2	1	1	1	2	2	4	2	2	3	3	2	5	2	1	1	1	1	1	1	1	2
1	29	3	3	1	2		2	4	3	2	1	1	3	7	2	1	2	2	1	2	1	2	1	1	3	1	1	2	2		2
2	30	3	3	1	2		2	4	3	2	1	3	3	7	2	1	1	1	1	1	1	1	2
2	31	3	7	1	2		2	4	3	2	2	3	1	7	2	1	1	1	1	1	1	1	1	3	1	1	1	2	2		2
2	31	3	7	1	2		2	4	3	2	2	1	3	7	2	1	2	2	1	1	2	2	1	1	1	1	1	2	2		2
1	26	3	1	1	2		2	4	3	2	2	1	1	7	2	1	1	1	1	1	1	1	2
2	28	3	3	1	2		2	4	3	2	1	3	1	7	2	1	2	2	1	2	2	1	2
2	24	3	1	1	2		2	4	3	2	1	3	3	7	2	1	1	1	1	1	1	1	2
1	27	3	1	1	2		2	4	3	2	2	1	3	7	2	1	1	1	1	1	1	1	2
1	26	2	1	1	1	1	2	4	2	2	3	2	3	5	2	1	1	1	1	1	2	2	1	2	1	1	1	1	2		5
2	29	2	5	1	1	1	2	1	2	2	1	1	1	7	2	1	1	1	1	2	2	1	2
2	25	3	1	1	1	5	2	4	2	2	1	1	1	7	2	1	1	1	1	2	2	1	1	3	3	1	1	2	2		5
1	24	3	1	1	1	2	2	4	2	2	1	1	3	7	2	1	1	1	1	1	2	1	1	3	4	4	1	2	2		5
2	27	3	5	1	2		2	4	3	2	2	1	3	7	2	1	1	1	1	1	1	1	1	2	3	1	1	2	2		5
2	25	3	1	1	2		2	4	3	2	2	3	3	7	2	1	1	1	1	2	1	1	2
2	24	3	1	1	2		2	4	3	2	1	1	1	7	2	1	1	1	1	1	1	2	2
2	31	3	8	1	1	6	2	4	2	1	3	1	1	7	2	1	1	1	1	2	1	1	1	1	2	4	1	2	2		5
1	28	3	1	1	1	6	2	4	3	1	2	1	1	7	2	1	1	1	1	2	1	1	2
2	27	3	1	1	1	6	2	1	2	1	2	1	2	7	2	1	2	2	1	2	2	1	2
2	41	3	18	1	1	6	2	1	2	1	3	1	2	7	2	1	1	1	1	2	1	1	2
2	27	3	4	1	1	6	2	1	2	1	3	3	2	5	1	1	1	1	1	1	1	2	1	3	1	1	2		2		1
1	45	1	25	1	1	3	2	1	2	1	3	2	3	5	1	1	1	1	1	2	1	1	2
1	27	3	4	1	1	6	2	1	2	1	3	1	3	7	2	1	1	1	1	1	1	1	1	3	2	1	1	2	2		2
1	27	2	2	1	1	6	2	1	2	1	3	2	2	4	1	1	1	1	1	2	1	1	1	3	1	1	1	2	2		1
1	27	3	2	1	2		2	4	3	2	1	1	3	7	2	1	1	1	1	1	2	1	1	3	1	1	1	2	2		5
2	48	3	29	1	1	6	2	1	2	2	3	1	2	7	2	1	1	1	1	2	1	1	2
2	40	3	22	1	2		2	4	3	2	2	1	3	7	2	1	1	1	1	1	1	1	2
2	56	3	40	1	2		2	4	3	2	1	1	3	7	2	1	1	1	1	1	1	1	2
1	28	2	1	1	2		2	4	3	2	1	1	1	7	2	1	1	1	1	2	1	1	1	2	1	1	1	1	2		4
1	38	2	14	5	2		2	4	3	2	1	1	3	7	2	1	1	1	1	1	1	2	1	2	4	1	1	1	2		2
2	25	2	1	1	1	3	2	1	3	1	3	1	3	7	2	1	1	1	1	2	1	1	2
2	27	3	5	1	1	3	2	1	3	2	3	1	3	7	2	2	2	1	2	1	1	1	2
1	24	3	1	1	1	3	2	1	2	2	3	1	1	7	2	1	2	2	1	1	1	1	2
2	27	3	3	1	1	3	2	1	2	2	3	1	3	7	2	1	2	2	1	1	1	1	2
1	27	3	6	5	1	3	2	4	1	2	3	1	2	7	2	1	1	1	1	1	1	1	1	2	2	2	1	2	2		5
1	25	3	1	5	1	2	2	1	2	1	2	1	3	7	2	1	1	1	1	1	1	1	1	3	2	1	2		2		5
2	24	2	1	1	1	1	2	4	1	1	3	2	1	5	2	1	1	1	1	2	1	2	2
2	26	2	2	1	2		2	4	3	2	2	1	3	7	2	1	1	1	1	1	1	1	2
1	26	3	3	1	2		2	4	3	2	2	1	1	7	2	1	1	1	1	1	1	1	1	3	4	2	1	1	2		2
1	24	3	1	1	2		2	4	3	2	1	1	3	7	2	1	1	1	1	1	2	1	2
1	25	3	1	1	2		2	4	3	2	2	1	1	7	2	1	1	1	1	1	1	1	2
1	42	3	20	1	1	5	1	1	3	1	2	1	2	7	1	1	1	1	1	1	1	1	2
2	36	3	12	1	2		2	4	3	2	2	1	3	7	2	1	1	1	1	1	1	1	1	2	4	1	2		2		1
2	32	3	9	1	2		2	4	3	2	2	1	3	7	2	1	1	1	1	1	1	1	2
1	27	3	4	1	2		2	4	3	2	2	1	3	7	2	1	1	1	1	1	2	1	2
1	29	3	8	1	2		2	4	3	2	2	1	3	7	2	1	1	1	1	1	1	1	1	3	4	3	1	2	2		5
2	28	3	7	1	2		2	4	3	2	2	1	1	7	2	1	1	1	1	2	1	1	1	3	4	3	1	2	2		5
1	27	3	3	1	2		2	4	3	2	2	1	3	7	2	1	1	1	1	1	1	1	1	1	3	4	2		2		5
1	29	3	4	1	2		2	4	3	2	2	1	1	7	2	1	1	1	1	1	1	1	2
2	24	3	1	1	2		2	4	3	2	2	1	3	7	2	1	1	1	1	1	1	1	1	2	4	1	2		2		1
